# Supplementary material for: Identification of epitopes recognised by mucosal CD4+ T-cell populations from cattle experimentally colonised with Escherichia coli O157:H7
Source: Vet Res. 2016 Sep 2;47(1):90. doi: 10.1186/s13567-016-0374-5 (PMC5010706; doi:10.1186/s13567-016-0374-5)
Supplement: Supplementary file 1 — 10.1186/s13567-016-0374-5 Details of EHEC O157 protein sequences for epitope mapping. Names and accession numbers of 16 EHEC O157 protein sequences used to synthesise peptides for T-cell epitope mapping. [file 13567_2016_374_MOESM1_ESM.xlsx]

## Sheet: Additional file 1
Accession numbers of protein sequences used for peptide synthesis
Protein	Accession
EspA	BAB37979.1
EspB	BAB37977.1
EspD	BAB37978.1
EspF	NP_312577.1
EspK	NP_309595.1
EspM2	NP_311512.1
FliC	BAB36085.1
FliD	NP_310690.1
Intimin	BAB37982.1
NleA	NP_309839.1
NleC	NP_308874.1
NleD	NP_308877.1
Stx2 (B subunit)	NP_309233.1
Stx2c (B subunit)	CCA65431.1
TccP	P0DJ88.1
Tir	BAB37984.1
