# Supplementary material for: Identification of epitopes recognised by mucosal CD4+ T-cell populations from cattle experimentally colonised with Escherichia coli O157:H7
Source: Vet Res. 2016 Sep 2;47(1):90. doi: 10.1186/s13567-016-0374-5 (PMC5010706; doi:10.1186/s13567-016-0374-5)
Supplement: Supplementary file 2 — 10.1186/s13567-016-0374-5 Pooling strategy for EHEC O157 peptides. Details of peptide pools used to stimulate CD4+ T-cell lines from rectal lymph nodes of EHEC O157 challenged calves. [file 13567_2016_374_MOESM2_ESM.xlsx]

## Sheet: Additional file 2
Test peptide pool allocations and sequences
Pool	Peptide ID	Peptide sequence
EspA1	EspA1.1	MDTSNATSVVNVSASSST
EspA1	EspA1.2	TSVVNVSASSSTSTIYDL
EspA1	EspA1.3	SASSSTSTIYDLGNMSKD
EspA1	EspA1.4	STIYDLGNMSKDEVVKLF
EspA1	EspA1.5	GNMSKDEVVKLFEELGVF
EspA1	EspA1.6	EVVKLFEELGVFQAAILM
EspA1	EspA1.7	EELGVFQAAILMFSYMYQ
EspA1	EspA1.8	QAAILMFSYMYQAQSNLS
EspA1	EspA1.9	FSYMYQAQSNLSIAKFAD
EspA1	EspA1.10	AQSNLSIAKFADMNEASK
EspA2	EspA2.1	IAKFADMNEASKASTTAQ
EspA2	EspA2.2	MNEASKASTTAQKMANLV
EspA2	EspA2.3	ASTTAQKMANLVDAKIAD
EspA2	EspA2.4	KMANLVDAKIADVQSSTD
EspA2	EspA2.5	DAKIADVQSSTDKNAKAK
EspA2	EspA2.6	VQSSTDKNAKAKLPQDVI
EspA2	EspA2.7	KNAKAKLPQDVIDYINDP
EspA2	EspA2.8	LPQDVIDYINDPRNDISV
EspA2	EspA2.9	DYINDPRNDISVTGIRDL
EspA2	EspA2.10	RNDISVTGIRDLSGDLSA
EspA3	EspA3.1	TGIRDLSGDLSAGDLQTV
EspA3	EspA3.2	SGDLSAGDLQTVKAAISA
EspA3	EspA3.3	GDLQTVKAAISAKANNLT
EspA3	EspA3.4	KAAISAKANNLTTVVNNS
EspA3	EspA3.5	KANNLTTVVNNSQLEIQQ
EspA3	EspA3.6	TVVNNSQLEIQQMSNTLN
EspA3	EspA3.7	QLEIQQMSNTLNLLTSAR
EspA3	EspA3.8	MSNTLNLLTSARSDVQSL
EspA3	EspA3.9	LLTSARSDVQSLQYRTIS
EspA3	EspA3.10	SDVQSLQYRTISAISLGK
EspB1	EspB1.1	MNTIDNTQVTMVNSASES
EspB1	EspB1.2	TQVTMVNSASESTTGASS
EspB1	EspB1.3	NSASESTTGASSAVAASA
EspB1	EspB1.4	TTGASSAVAASALSIDSS
EspB1	EspB1.5	AVAASALSIDSSLLTDGK
EspB1	EspB1.6	LSIDSSLLTDGKVDICKL
EspB1	EspB1.7	LLTDGKVDICKLMLEIQK
EspB1	EspB1.8	VDICKLMLEIQKLLGKMV
EspB1	EspB1.9	MLEIQKLLGKMVTLLQDY
EspB1	EspB1.10	LLGKMVTLLQDYQQKQLA
EspB2	EspB2.1	TLLQDYQQKQLAQSYQIQ
EspB2	EspB2.2	QQKQLAQSYQIQQAVFES
EspB2	EspB2.3	QSYQIQQAVFESQNKAIE
EspB2	EspB2.4	QAVFESQNKAIEEKKAAA
EspB2	EspB2.5	QNKAIEEKKAAATAALVG
EspB2	EspB2.6	EKKAAATAALVGGIISSA
EspB2	EspB2.7	TAALVGGIISSALGILGS
EspB2	EspB2.8	GIISSALGILGSFAAMNN
EspB2	EspB2.9	LGILGSFAAMNNAAKGAG
EspB2	EspB2.10	FAAMNNAAKGAGEIAEKA
EspB3	EspB3.1	AAKGAGEIAEKASSASSK
EspB3	EspB3.2	EIAEKASSASSKAAGAAS
EspB3	EspB3.3	SSASSKAAGAASEVANKA
EspB3	EspB3.4	AAGAASEVANKALVKATE
EspB3	EspB3.5	EVANKALVKATESVADVA
EspB3	EspB3.6	LVKATESVADVAEEASSA
EspB3	EspB3.7	SVADVAEEASSAMQKAMA
EspB3	EspB3.8	EEASSAMQKAMATTTKAA
EspB3	EspB3.9	MQKAMATTTKAASRASGV
EspB3	EspB3.10	TTTKAASRASGVADDVAK
EspB4	EspB4.1	SRASGVADDVAKASDFAE
EspB4	EspB4.2	ADDVAKASDFAEDLADAA
EspB4	EspB4.3	ASDFAEDLADAAEKTSRI
EspB4	EspB4.4	DLADAAEKTSRINKLLNS
EspB4	EspB4.5	EKTSRINKLLNSVDKLTN
EspB4	EspB4.6	NKLLNSVDKLTNTTAFVA
EspB4	EspB4.7	VDKLTNTTAFVAVTSLAE
EspB4	EspB4.8	TTAFVAVTSLAEGTKTLP
EspB4	EspB4.9	VTSLAEGTKTLPTTISES
EspB4	EspB4.10	GTKTLPTTISESVKSTHE
EspB5	EspB5.1	TTISESVKSTHEVNEQRA
EspB5	EspB5.2	VKSTHEVNEQRAKSLENF
EspB5	EspB5.3	VNEQRAKSLENFQQGNLE
EspB5	EspB5.4	KSLENFQQGNLELYKQDV
EspB5	EspB5.5	QQGNLELYKQDVRRTQDD
EspB5	EspB5.6	LYKQDVRRTQDDITTRLR
EspB5	EspB5.7	RRTQDDITTRLRDITSAV
EspB5	EspB5.8	ITTRLRDITSAVRDLLEV
EspB5	EspB5.9	DITSAVRDLLEVQNRMGQ
EspB5	EspB5.10	RDLLEVQNRMGQSGRLAG
EspD1	EspD1.1	MLNVNNDTLSVTSGVNTA
EspD1	EspD1.2	DTLSVTSGVNTASGTSGI
EspD1	EspD1.3	SGVNTASGTSGITQSETG
EspD1	EspD1.4	SGTSGITQSETGLSLDLQ
EspD1	EspD1.5	TQSETGLSLDLQLVKSMN
EspD1	EspD1.6	LSLDLQLVKSMNSSAGWT
EspD1	EspD1.7	LVKSMNSSAGWTESSPLP
EspD1	EspD1.8	SSAGWTESSPLPTPPAGH
EspD1	EspD1.9	ESSPLPTPPAGHSLVTPS
EspD1	EspD1.10	TPPAGHSLVTPSAAEDVL
EspD2	EspD2.1	SLVTPSAAEDVLSKLFGG
EspD2	EspD2.2	AAEDVLSKLFGGISGEVT
EspD2	EspD2.3	SKLFGGISGEVTSRTEEA
EspD2	EspD2.4	ISGEVTSRTEEAEPQRTS
EspD2	EspD2.5	SRTEEAEPQRTSYPYLSQ
EspD2	EspD2.6	EPQRTSYPYLSQVNTVDP
EspD2	EspD2.7	YPYLSQVNTVDPQQMMMM
EspD2	EspD2.8	VNTVDPQQMMMMVTLLSL
EspD2	EspD2.9	QQMMMMVTLLSLDTSAQK
EspD2	EspD2.10	VTLLSLDTSAQKVSSLKN
EspD3	EspD3.1	DTSAQKVSSLKNSNEIYM
EspD3	EspD3.2	VSSLKNSNEIYMDGQTKA
EspD3	EspD3.3	SNEIYMDGQTKALENKTQ
EspD3	EspD3.4	DGQTKALENKTQEYKKQL
EspD3	EspD3.5	LENKTQEYKKQLEEQQKA
EspD3	EspD3.6	EYKKQLEEQQKAEEKSQK
EspD3	EspD3.7	EEQQKAEEKSQKSKIVGQ
EspD3	EspD3.8	EEKSQKSKIVGQVFGWLG
EspD3	EspD3.9	SKIVGQVFGWLGVALTAV
EspD3	EspD3.10	VFGWLGVALTAVAAVFNP
EspD4	EspD4.1	VALTAVAAVFNPALWAVV
EspD4	EspD4.2	AAVFNPALWAVVAIGATA
EspD4	EspD4.3	ALWAVVAIGATAMALQTA
EspD4	EspD4.4	AIGATAMALQTAVDVMGE
EspD4	EspD4.5	MALQTAVDVMGENAPQGL
EspD4	EspD4.6	VDVMGENAPQGLKTAAQV
EspD4	EspD4.7	NAPQGLKTAAQVFGGISM
EspD4	EspD4.8	KTAAQVFGGISMAASILT
EspD4	EspD4.9	FGGISMAASILTAGVGGV
EspD4	EspD4.10	AASILTAGVGGVSSLLSK
EspD5	EspD5.1	AGVGGVSSLLSKFGNVAN
EspD5	EspD5.2	SSLLSKFGNVANKIGSSV
EspD5	EspD5.3	FGNVANKIGSSVVKVVEK
EspD5	EspD5.4	KIGSSVVKVVEKAAEALV
EspD5	EspD5.5	VKVVEKAAEALVKNVFAK
EspD5	EspD5.6	AAEALVKNVFAKISTVAE
EspD5	EspD5.7	KNVFAKISTVAEGVTNGI
EspD5	EspD5.8	ISTVAEGVTNGIRSAGTT
EspD5	EspD5.9	GVTNGIRSAGTTALNNEA
EspD5	EspD5.10	RSAGTTALNNEAAQLQML
EspD6	EspD6.1	ALNNEAAQLQMLSQLAAF
EspD6	EspD6.2	AQLQMLSQLAAFAVQNLT
EspD6	EspD6.3	SQLAAFAVQNLTRQSESL
EspD6	EspD6.4	AVQNLTRQSESLGESAKL
EspD6	EspD6.5	RQSESLGESAKLELDKAA
EspD6	EspD6.6	GESAKLELDKAASELQNQ
EspD6	EspD6.7	ELDKAASELQNQASYLQS
EspD6	EspD6.8	SELQNQASYLQSVSQLMS
EspD6	EspD6.9	ASYLQSVSQLMSDSARVN
EspD6	EspD6.10	VSQLMSDSARVNSRIVSG
EspD6	EspD6.11	QLMSDSARVNSRIVSGRI
EspF1	EspF1.1	MLNGISNAASTLGRQLVG
EspF1	EspF1.2	NAASTLGRQLVGIASRVS
EspF1	EspF1.3	GRQLVGIASRVSSAGGTG
EspF1	EspF1.4	IASRVSSAGGTGFSVAPQ
EspF1	EspF1.5	SAGGTGFSVAPQAVRLTP
EspF1	EspF1.6	FSVAPQAVRLTPVKVHSP
EspF1	EspF1.7	AVRLTPVKVHSPFSPGSS
EspF1	EspF1.8	VKVHSPFSPGSSNVNART
EspF1	EspF1.9	FSPGSSNVNARTIFNVSS
EspF1	EspF1.10	NVNARTIFNVSSQVTSFT
EspF2	EspF2.1	IFNVSSQVTSFTPSRPAP
EspF2	EspF2.2	QVTSFTPSRPAPPPPTSG
EspF2	EspF2.3	PSRPAPPPPTSGQASGAS
EspF2	EspF2.4	PPPTSGQASGASRPLPPI
EspF2	EspF2.5	QASGASRPLPPIAQALKE
EspF2	EspF2.6	RPLPPIAQALKEHLAAYE
EspF2	EspF2.7	AQALKEHLAAYEKSKGPE
EspF2	EspF2.8	HLAAYEKSKGPEALGFKP
EspF2	EspF2.9	KSKGPEALGFKPARQAPP
EspF2	EspF2.10	ALGFKPARQAPPPPTSGQ
EspF3	EspF3.1	ARQAPPPPTSGQASGASR
EspF3	EspF3.2	PPTSGQASGASRPLPPIA
EspF3	EspF3.3	ASGASRPLPPIAQALKEH
EspF3	EspF3.4	PLPPIAQALKEHLAAYEK
EspF3	EspF3.5	QALKEHLAAYEKSKGPEA
EspF3	EspF3.6	LAAYEKSKGPEALGFKPA
EspF3	EspF3.7	SKGPEALGFKPARQAPPP
EspF3	EspF3.8	LGFKPARQAPPPPTSGQA
EspF3	EspF3.9	RQAPPPPTSGQASGASRP
EspF3	EspF3.10	PTSGQASGASRPLPPIAQ
EspF4	EspF4.1	SGASRPLPPIAQALKEHL
EspF4	EspF4.2	LPPIAQALKEHLAAYEKS
EspF4	EspF4.3	ALKEHLAAYEKSKGPEAL
EspF4	EspF4.4	AAYEKSKGPEALGFKPAR
EspF4	EspF4.5	KGPEALGFKPARQAPPPP
EspF4	EspF4.6	GFKPARQAPPPPTGPSGL
EspF4	EspF4.7	QAPPPPTGPSGLPPLAQA
EspF4	EspF4.8	TGPSGLPPLAQALKDHLA
EspF4	EspF4.9	PPLAQALKDHLAAYEQSK
EspF4	EspF4.10	LAQALKDHLAAYEQSKKG
EspK1	EspK1.1	MLPTSQLRPTGTFCSYSA
EspK1	EspK1.2	LRPTGTFCSYSAETSADI
EspK1	EspK1.3	FCSYSAETSADIKSEITP
EspK1	EspK1.4	ETSADIKSEITPIQIEEA
EspK1	EspK1.5	KSEITPIQIEEARASGRL
EspK1	EspK1.6	IQIEEARASGRLYIKDCD
EspK1	EspK1.7	RASGRLYIKDCDIEYLPQ
EspK1	EspK1.8	YIKDCDIEYLPQLPNEIT
EspK1	EspK1.9	IEYLPQLPNEITSVTIEN
EspK1	EspK1.10	LPNEITSVTIENCNNLTT
EspK2	EspK2.1	SVTIENCNNLTTLTGLPV
EspK2	EspK2.2	CNNLTTLTGLPVNTQNLS
EspK2	EspK2.3	LTGLPVNTQNLSVINCEK
EspK2	EspK2.4	NTQNLSVINCEKLQITDM
EspK2	EspK2.5	VINCEKLQITDMPSTVKN
EspK2	EspK2.6	LQITDMPSTVKNLHIELT
EspK2	EspK2.7	PSTVKNLHIELTDSPFIH
EspK2	EspK2.8	LHIELTDSPFIHFISEGI
EspK2	EspK2.9	DSPFIHFISEGIECLTVC
EspK2	EspK2.10	FISEGIECLTVCHCYISG
EspK3	EspK3.1	ECLTVCHCYISGVPESVR
EspK3	EspK3.2	HCYISGVPESVRYLEIKG
EspK3	EspK3.3	VPESVRYLEIKGSATDSI
EspK3	EspK3.4	YLEIKGSATDSIKNVPNG
EspK3	EspK3.5	SATDSIKNVPNGLSSLSI
EspK3	EspK3.6	KNVPNGLSSLSINSYNPE
EspK3	EspK3.7	LSSLSINSYNPENQARID
EspK3	EspK3.8	NSYNPENQARIDNLISPS
EspK3	EspK3.9	NQARIDNLISPSLKTLSL
EspK3	EspK3.10	NLISPSLKTLSLTGCSNI
EspK4	EspK4.1	LKTLSLTGCSNIILPEKL
EspK4	EspK4.2	TGCSNIILPEKLPESVTS
EspK4	EspK4.3	ILPEKLPESVTSVTIHAE
EspK4	EspK4.4	PESVTSVTIHAEQKTTWN
EspK4	EspK4.5	VTIHAEQKTTWNIGVEGM
EspK4	EspK4.6	QKTTWNIGVEGMPDGLDL
EspK4	EspK4.7	IGVEGMPDGLDLDLQNVL
EspK4	EspK4.8	PDGLDLDLQNVLLSPDVV
EspK4	EspK4.9	DLQNVLLSPDVVKAKNIT
EspK4	EspK4.10	LSPDVVKAKNITFQGNAL
EspK5	EspK5.1	KAKNITFQGNALDVALHF
EspK5	EspK5.2	FQGNALDVALHFREGDIV
EspK5	EspK5.3	DVALHFREGDIVYGLSSP
EspK5	EspK5.4	REGDIVYGLSSPREKLVN
EspK5	EspK5.5	YGLSSPREKLVNSIKLVN
EspK5	EspK5.6	REKLVNSIKLVNDFSKKD
EspK5	EspK5.7	SIKLVNDFSKKDIITQNT
EspK5	EspK5.8	DFSKKDIITQNTLTNAVW
EspK5	EspK5.9	IITQNTLTNAVWDPRTPR
EspK5	EspK5.10	LTNAVWDPRTPRKYKQDP
EspK6	EspK6.1	DPRTPRKYKQDPLIKRAL
EspK6	EspK6.2	KYKQDPLIKRALNEHERG
EspK6	EspK6.3	LIKRALNEHERGIKFKQH
EspK6	EspK6.4	NEHERGIKFKQHLKNHNN
EspK6	EspK6.5	IKFKQHLKNHNNYNVTMA
EspK6	EspK6.6	LKNHNNYNVTMADLSVYN
EspK6	EspK6.7	YNVTMADLSVYNRDKLWA
EspK6	EspK6.8	DLSVYNRDKLWAKTSKAG
EspK6	EspK6.9	RDKLWAKTSKAGLEFQTL
EspK6	EspK6.10	KTSKAGLEFQTLTRNKTV
EspK7	EspK7.1	LEFQTLTRNKTVIFCADE
EspK7	EspK7.2	TRNKTVIFCADELVNSLK
EspK7	EspK7.3	IFCADELVNSLKLIANKS
EspK7	EspK7.4	LVNSLKLIANKSEGYGQS
EspK7	EspK7.5	LIANKSEGYGQSITASEL
EspK7	EspK7.6	EGYGQSITASELRWIYRN
EspK7	EspK7.7	ITASELRWIYRNKDNNQI
EspK7	EspK7.8	RWIYRNKDNNQIMKNIKF
EspK7	EspK7.9	KDNNQIMKNIKFYLHGKE
EspK7	EspK7.10	MKNIKFYLHGKEIPAERI
EspK8	EspK8.1	YLHGKEIPAERILDTPEW
EspK8	EspK8.2	IPAERILDTPEWKDYRPK
EspK8	EspK8.3	LDTPEWKDYRPKYSGSTY
EspK8	EspK8.4	PEWKDYRPKYSGSTYKYS
EspM21	EspM21.1	MPMNTTGMSFSSFGISCH
EspM21	EspM21.2	GMSFSSFGISCHRENSFR
EspM21	EspM21.3	FGISCHRENSFRNSFRGK
EspM21	EspM21.4	RENSFRNSFRGKNDEVVK
EspM21	EspM21.5	NSFRGKNDEVVKCSIGER
EspM21	EspM21.6	NDEVVKCSIGERTISFSV
EspM21	EspM21.7	CSIGERTISFSVRKFSGN
EspM21	EspM21.8	TISFSVRKFSGNILETVR
EspM21	EspM21.9	RKFSGNILETVRRQSTKD
EspM21	EspM21.10	ILETVRRQSTKDIDEWIK
EspM22	EspM22.1	RQSTKDIDEWIKDERIVY
EspM22	EspM22.2	IDEWIKDERIVYPSRVIN
EspM22	EspM22.3	DERIVYPSRVINQEIDNY
EspM22	EspM22.4	PSRVINQEIDNYCFQKNA
EspM22	EspM22.5	QEIDNYCFQKNAKISTEE
EspM22	EspM22.6	CFQKNAKISTEERQRVFF
EspM22	EspM22.7	KISTEERQRVFFLVSQEN
EspM22	EspM22.8	RQRVFFLVSQENQLTLDV
EspM22	EspM22.9	LVSQENQLTLDVKAAQSS
EspM22	EspM22.10	QLTLDVKAAQSSINHVIM
EspM23	EspM23.1	KAAQSSINHVIMGSASFG
EspM23	EspM23.2	INHVIMGSASFGKKMDAL
EspM23	EspM23.3	GSASFGKKMDALCDGMSR
EspM23	EspM23.4	KKMDALCDGMSRDVKNRT
EspM23	EspM23.5	CDGMSRDVKNRTSDTIAN
EspM23	EspM23.6	DVKNRTSDTIANLLADKF
EspM23	EspM23.7	SDTIANLLADKFYQKHID
EspM23	EspM23.8	LLADKFYQKHIDSDIDIV
EspM23	EspM23.9	YQKHIDSDIDIVKLRNDI
EspM23	EspM23.10	SDIDIVKLRNDIPDYLMR
EspM23	EspM23.11	IVKLRNDIPDYLMRAIQG
FliC1	FliC1.1	MAQVINTNSLSLITQNNI
FliC1	FliC1.2	TNSLSLITQNNINKNQSA
FliC1	FliC1.3	ITQNNINKNQSALSSSIE
FliC1	FliC1.4	NKNQSALSSSIERLSSGL
FliC1	FliC1.5	LSSSIERLSSGLRINSAK
FliC1	FliC1.6	RLSSGLRINSAKDDAAGQ
FliC1	FliC1.7	RINSAKDDAAGQAIANRF
FliC1	FliC1.8	DDAAGQAIANRFTSNIKG
FliC1	FliC1.9	AIANRFTSNIKGLTQAAR
FliC1	FliC1.10	TSNIKGLTQAARNANDGI
FliC2	FliC2.1	LTQAARNANDGISVAQTT
FliC2	FliC2.2	NANDGISVAQTTEGALSE
FliC2	FliC2.3	SVAQTTEGALSEINNNLQ
FliC2	FliC2.4	EGALSEINNNLQRIRELT
FliC2	FliC2.5	INNNLQRIRELTVQATTG
FliC2	FliC2.6	RIRELTVQATTGTNSDSD
FliC2	FliC2.7	VQATTGTNSDSDLDSIQD
FliC2	FliC2.8	TNSDSDLDSIQDEIKSRL
FliC2	FliC2.9	LDSIQDEIKSRLDEIDRV
FliC2	FliC2.10	EIKSRLDEIDRVSGQTQF
FliC3	FliC3.1	DEIDRVSGQTQFNGVNVL
FliC3	FliC3.2	SGQTQFNGVNVLAKDGSM
FliC3	FliC3.3	NGVNVLAKDGSMKIQVGA
FliC3	FliC3.4	AKDGSMKIQVGANDGETI
FliC3	FliC3.5	KIQVGANDGETITIDLKK
FliC3	FliC3.6	NDGETITIDLKKIDSDTL
FliC3	FliC3.7	TIDLKKIDSDTLGLNGFN
FliC3	FliC3.8	IDSDTLGLNGFNVNGKGT
FliC3	FliC3.9	GLNGFNVNGKGTITNKAA
FliC3	FliC3.10	VNGKGTITNKAATVSDLT
FliC4	FliC4.1	ITNKAATVSDLTSAGAKL
FliC4	FliC4.2	TVSDLTSAGAKLNTTTGL
FliC4	FliC4.3	SAGAKLNTTTGLYDLKTE
FliC4	FliC4.4	NTTTGLYDLKTENTLLTT
FliC4	FliC4.5	YDLKTENTLLTTDAAFDK
FliC4	FliC4.6	NTLLTTDAAFDKLGNGDK
FliC4	FliC4.7	DAAFDKLGNGDKVTVGGV
FliC4	FliC4.8	LGNGDKVTVGGVDYTYNA
FliC4	FliC4.9	VTVGGVDYTYNAKSGDFT
FliC4	FliC4.10	DYTYNAKSGDFTTTKSTA
FliC5	FliC5.1	KSGDFTTTKSTAGTGVDA
FliC5	FliC5.2	TTKSTAGTGVDAAAQAAD
FliC5	FliC5.3	GTGVDAAAQAADSASKRD
FliC5	FliC5.4	AAQAADSASKRDALAATL
FliC5	FliC5.5	SASKRDALAATLHADVGK
FliC5	FliC5.6	ALAATLHADVGKSVNGSY
FliC5	FliC5.7	HADVGKSVNGSYTTKDGT
FliC5	FliC5.8	SVNGSYTTKDGTVSFETD
FliC5	FliC5.9	TTKDGTVSFETDSAGNIT
FliC5	FliC5.10	VSFETDSAGNITIGGSQA
FliC6	FliC6.1	SAGNITIGGSQAYVDDAG
FliC6	FliC6.2	IGGSQAYVDDAGNLTTNN
FliC6	FliC6.3	YVDDAGNLTTNNAGSAAK
FliC6	FliC6.4	NLTTNNAGSAAKADMKAL
FliC6	FliC6.5	AGSAAKADMKALLKAASE
FliC6	FliC6.6	ADMKALLKAASEGSDGAS
FliC6	FliC6.7	LKAASEGSDGASLTFNGT
FliC6	FliC6.8	GSDGASLTFNGTEYTIAK
FliC6	FliC6.9	LTFNGTEYTIAKATPATT
FliC6	FliC6.10	EYTIAKATPATTTPVAPL
FliC7	FliC7.1	ATPATTTPVAPLIPGGIT
FliC7	FliC7.2	TPVAPLIPGGITYQATVS
FliC7	FliC7.3	IPGGITYQATVSKDVVLS
FliC7	FliC7.4	YQATVSKDVVLSETKAAA
FliC7	FliC7.5	KDVVLSETKAAAATSSIT
FliC7	FliC7.6	ETKAAAATSSITFNSGVL
FliC7	FliC7.7	ATSSITFNSGVLSKTIGF
FliC7	FliC7.8	FNSGVLSKTIGFTAGESS
FliC7	FliC7.9	SKTIGFTAGESSDAAKSY
FliC7	FliC7.10	TAGESSDAAKSYVDDKGG
FliC8	FliC8.1	DAAKSYVDDKGGITNVAD
FliC8	FliC8.2	VDDKGGITNVADYTVSYS
FliC8	FliC8.3	ITNVADYTVSYSVNKDNG
FliC8	FliC8.4	YTVSYSVNKDNGSVTVAG
FliC8	FliC8.5	VNKDNGSVTVAGYASATD
FliC8	FliC8.6	SVTVAGYASATDTNKDYA
FliC8	FliC8.7	YASATDTNKDYAPAIGTA
FliC8	FliC8.8	TNKDYAPAIGTAVNVNSA
FliC8	FliC8.9	PAIGTAVNVNSAGKITTE
FliC8	FliC8.10	VNVNSAGKITTETTSAGS
FliC9	FliC9.1	GKITTETTSAGSATTNPL
FliC9	FliC9.2	TTSAGSATTNPLAALDDA
FliC9	FliC9.3	ATTNPLAALDDAISSIDK
FliC9	FliC9.4	AALDDAISSIDKFRSSLG
FliC9	FliC9.5	ISSIDKFRSSLGAIQNRL
FliC9	FliC9.6	FRSSLGAIQNRLDSAVTN
FliC9	FliC9.7	AIQNRLDSAVTNLNNTTT
FliC9	FliC9.8	DSAVTNLNNTTTNLSEAQ
FliC9	FliC9.9	LNNTTTNLSEAQSRIQDA
FliC9	FliC9.10	NLSEAQSRIQDADYATEV
FliC10	FliC10.1	SRIQDADYATEVSNMSKA
FliC10	FliC10.2	DYATEVSNMSKAQIIQQA
FliC10	FliC10.3	SNMSKAQIIQQAGNSVLA
FliC10	FliC10.4	QIIQQAGNSVLAKANQVP
FliC10	FliC10.5	GNSVLAKANQVPQQVLSL
FliC10	FliC10.6	VLAKANQVPQQVLSLLQG
Intim1	Intim1.1	MITHGCYTRTRHKHKLKK
Intim1	Intim1.2	YTRTRHKHKLKKTLIMLS
Intim1	Intim1.3	KHKLKKTLIMLSAGLGLF
Intim1	Intim1.4	TLIMLSAGLGLFFYVNQN
Intim1	Intim1.5	AGLGLFFYVNQNSFANGE
Intim1	Intim1.6	FYVNQNSFANGENYFKLG
Intim1	Intim1.7	SFANGENYFKLGSDSKLL
Intim1	Intim1.8	NYFKLGSDSKLLTHDSYQ
Intim1	Intim1.9	SDSKLLTHDSYQNRLFYT
Intim1	Intim1.10	THDSYQNRLFYTLKTGET
Intim2	Intim2.1	NRLFYTLKTGETVADLSK
Intim2	Intim2.2	LKTGETVADLSKSQDINL
Intim2	Intim2.3	VADLSKSQDINLSTIWSL
Intim2	Intim2.4	SQDINLSTIWSLNKHLYS
Intim2	Intim2.5	STIWSLNKHLYSSESEMM
Intim2	Intim2.6	NKHLYSSESEMMKAAPGQ
Intim2	Intim2.7	SESEMMKAAPGQQIILPL
Intim2	Intim2.8	KAAPGQQIILPLKKLPFE
Intim2	Intim2.9	QIILPLKKLPFEYSALPL
Intim2	Intim2.10	KKLPFEYSALPLLGSAPL
Intim3	Intim3.1	YSALPLLGSAPLVAAGGV
Intim3	Intim3.2	LGSAPLVAAGGVAGHTNK
Intim3	Intim3.3	VAAGGVAGHTNKLTKMSP
Intim3	Intim3.4	AGHTNKLTKMSPDVTKSN
Intim3	Intim3.5	LTKMSPDVTKSNMTDDKA
Intim3	Intim3.6	DVTKSNMTDDKALNYAAQ
Intim3	Intim3.7	MTDDKALNYAAQQAASLG
Intim3	Intim3.8	LNYAAQQAASLGSQLQSR
Intim3	Intim3.9	QAASLGSQLQSRSLNGDY
Intim3	Intim3.10	SQLQSRSLNGDYAKDTAL
Intim4	Intim4.1	SLNGDYAKDTALGIAGNQ
Intim4	Intim4.2	AKDTALGIAGNQASSQLQ
Intim4	Intim4.3	GIAGNQASSQLQAWLQHY
Intim4	Intim4.4	ASSQLQAWLQHYGTAEVN
Intim4	Intim4.5	AWLQHYGTAEVNLQSGNN
Intim4	Intim4.6	GTAEVNLQSGNNFDGSSL
Intim4	Intim4.7	LQSGNNFDGSSLDFLLPF
Intim4	Intim4.8	FDGSSLDFLLPFYDSEKM
Intim4	Intim4.9	DFLLPFYDSEKMLAFGQV
Intim4	Intim4.10	YDSEKMLAFGQVGARYID
Intim5	Intim5.1	LAFGQVGARYIDSRFTAN
Intim5	Intim5.2	GARYIDSRFTANLGAGQR
Intim5	Intim5.3	SRFTANLGAGQRFFLPAN
Intim5	Intim5.4	LGAGQRFFLPANMLGYNV
Intim5	Intim5.5	FFLPANMLGYNVFIDQDF
Intim5	Intim5.6	MLGYNVFIDQDFSGDNTR
Intim5	Intim5.7	FIDQDFSGDNTRLGIGGE
Intim5	Intim5.8	SGDNTRLGIGGEYWRDYF
Intim5	Intim5.9	LGIGGEYWRDYFKSSVNG
Intim5	Intim5.10	YWRDYFKSSVNGYFRMSG
Intim6	Intim6.1	KSSVNGYFRMSGWHESYN
Intim6	Intim6.2	YFRMSGWHESYNKKDYDE
Intim6	Intim6.3	WHESYNKKDYDERPANGF
Intim6	Intim6.4	KKDYDERPANGFDIRFNG
Intim6	Intim6.5	RPANGFDIRFNGYLPSYP
Intim6	Intim6.6	DIRFNGYLPSYPALGAKL
Intim6	Intim6.7	YLPSYPALGAKLIYEQYY
Intim6	Intim6.8	ALGAKLIYEQYYGDNVAL
Intim6	Intim6.9	IYEQYYGDNVALFNSDKL
Intim6	Intim6.10	GDNVALFNSDKLQSNPGA
Intim7	Intim7.1	FNSDKLQSNPGAATVGVN
Intim7	Intim7.2	QSNPGAATVGVNYTPIPL
Intim7	Intim7.3	ATVGVNYTPIPLVTMGID
Intim7	Intim7.4	YTPIPLVTMGIDYRHGTG
Intim7	Intim7.5	VTMGIDYRHGTGNENDLL
Intim7	Intim7.6	YRHGTGNENDLLYSMQFR
Intim7	Intim7.7	NENDLLYSMQFRYQFDKS
Intim7	Intim7.8	YSMQFRYQFDKSWSQQIE
Intim7	Intim7.9	YQFDKSWSQQIEPQYVNE
Intim7	Intim7.10	WSQQIEPQYVNELRTLSG
Intim8	Intim8.1	PQYVNELRTLSGSRYDLV
Intim8	Intim8.2	LRTLSGSRYDLVQRNNNI
Intim8	Intim8.3	SRYDLVQRNNNIILEYKK
Intim8	Intim8.4	QRNNNIILEYKKQDILSL
Intim8	Intim8.5	ILEYKKQDILSLNIPHDI
Intim8	Intim8.6	QDILSLNIPHDINGTEHS
Intim8	Intim8.7	NIPHDINGTEHSTQKIQL
Intim8	Intim8.8	NGTEHSTQKIQLIVKSKY
Intim8	Intim8.9	TQKIQLIVKSKYGLDRIV
Intim8	Intim8.10	IVKSKYGLDRIVWDDSAL
Intim9	Intim9.1	GLDRIVWDDSALRSQGGQ
Intim9	Intim9.2	WDDSALRSQGGQIQHSGS
Intim9	Intim9.3	RSQGGQIQHSGSQSAQDY
Intim9	Intim9.4	IQHSGSQSAQDYQAILPA
Intim9	Intim9.5	QSAQDYQAILPAYVQGGS
Intim9	Intim9.6	QAILPAYVQGGSNIYKVT
Intim9	Intim9.7	YVQGGSNIYKVTARAYDR
Intim9	Intim9.8	NIYKVTARAYDRNGNSSN
Intim9	Intim9.9	ARAYDRNGNSSNNVQLTI
Intim9	Intim9.10	NGNSSNNVQLTITVLSNG
Intim10	Intim10.1	NVQLTITVLSNGQVVDQV
Intim10	Intim10.2	TVLSNGQVVDQVGVTDFT
Intim10	Intim10.3	QVVDQVGVTDFTADKTSA
Intim10	Intim10.4	GVTDFTADKTSAKADNAD
Intim10	Intim10.5	ADKTSAKADNADTITYTA
Intim10	Intim10.6	KADNADTITYTATVKKNG
Intim10	Intim10.7	TITYTATVKKNGVAQANV
Intim10	Intim10.8	TVKKNGVAQANVPVSFNI
Intim10	Intim10.9	VAQANVPVSFNIVSGTAT
Intim10	Intim10.10	PVSFNIVSGTATLGANSA
Intim11	Intim11.1	VSGTATLGANSAKTDANG
Intim11	Intim11.2	LGANSAKTDANGKATVTL
Intim11	Intim11.3	KTDANGKATVTLKSSTPG
Intim11	Intim11.4	KATVTLKSSTPGQVVVSA
Intim11	Intim11.5	KSSTPGQVVVSAKTAEMT
Intim11	Intim11.6	QVVVSAKTAEMTSALNAS
Intim11	Intim11.7	KTAEMTSALNASAVIFFD
Intim11	Intim11.8	SALNASAVIFFDQTKASI
Intim11	Intim11.9	AVIFFDQTKASITEIKAD
Intim11	Intim11.10	QTKASITEIKADKTTAVA
Intim12	Intim12.1	TEIKADKTTAVANGKDAI
Intim12	Intim12.2	KTTAVANGKDAIKYTVKV
Intim12	Intim12.3	NGKDAIKYTVKVMKNGQP
Intim12	Intim12.4	KYTVKVMKNGQPVNNQSV
Intim12	Intim12.5	MKNGQPVNNQSVTFSTNF
Intim12	Intim12.6	VNNQSVTFSTNFGMFNGK
Intim12	Intim12.7	TFSTNFGMFNGKSQTQAT
Intim12	Intim12.8	GMFNGKSQTQATTGNDGR
Intim12	Intim12.9	SQTQATTGNDGRATITLT
Intim12	Intim12.10	TGNDGRATITLTSSSAGK
Intim13	Intim13.1	ATITLTSSSAGKATVSAT
Intim13	Intim13.2	SSSAGKATVSATVSDGAE
Intim13	Intim13.3	ATVSATVSDGAEVKATEV
Intim13	Intim13.4	VSDGAEVKATEVTFFDEL
Intim13	Intim13.5	VKATEVTFFDELKIDNKV
Intim13	Intim13.6	TFFDELKIDNKVDIIGNN
Intim13	Intim13.7	KIDNKVDIIGNNVRGELP
Intim13	Intim13.8	DIIGNNVRGELPNIWLQY
Intim13	Intim13.9	VRGELPNIWLQYGQFKLK
Intim13	Intim13.10	NIWLQYGQFKLKASGGDG
Intim14	Intim14.1	GQFKLKASGGDGTYSWYS
Intim14	Intim14.2	ASGGDGTYSWYSENTSIA
Intim14	Intim14.3	TYSWYSENTSIATVDASG
Intim14	Intim14.4	ENTSIATVDASGKVTLNG
Intim14	Intim14.5	TVDASGKVTLNGKGSVVI
Intim14	Intim14.6	KVTLNGKGSVVIKATSGD
Intim14	Intim14.7	KGSVVIKATSGDKQTVSY
Intim14	Intim14.8	KATSGDKQTVSYTIKAPS
Intim14	Intim14.9	KQTVSYTIKAPSYMIKVD
Intim14	Intim14.10	TIKAPSYMIKVDKQAYYA
Intim15	Intim15.1	YMIKVDKQAYYADAMSIC
Intim15	Intim15.2	KQAYYADAMSICKNLLPS
Intim15	Intim15.3	DAMSICKNLLPSTQTVLS
Intim15	Intim15.4	KNLLPSTQTVLSDIYDSW
Intim15	Intim15.5	TQTVLSDIYDSWGAANKY
Intim15	Intim15.6	DIYDSWGAANKYSHYSSM
Intim15	Intim15.7	GAANKYSHYSSMNSITAW
Intim15	Intim15.8	SHYSSMNSITAWIKQTSS
Intim15	Intim15.9	NSITAWIKQTSSEQRSGV
Intim15	Intim15.10	IKQTSSEQRSGVSSTYNL
Intim16	Intim16.1	EQRSGVSSTYNLITQNPL
Intim16	Intim16.2	SSTYNLITQNPLPGVNVN
Intim16	Intim16.3	ITQNPLPGVNVNTPNVYA
Intim16	Intim16.4	PLPGVNVNTPNVYAVCVE
NleA1	NleA1.1	MNIQPTIQSGITSQNNQH
NleA1	NleA1.2	IQSGITSQNNQHHQTEQI
NleA1	NleA1.3	SQNNQHHQTEQIPSTQIP
NleA1	NleA1.4	HQTEQIPSTQIPQSELPL
NleA1	NleA1.5	PSTQIPQSELPLGCQAGF
NleA1	NleA1.6	QSELPLGCQAGFVVNIPD
NleA1	NleA1.7	GCQAGFVVNIPDDIQQHA
NleA1	NleA1.8	VVNIPDDIQQHAPECGET
NleA1	NleA1.9	DIQQHAPECGETTALLSL
NleA1	NleA1.10	PECGETTALLSLIKDKGL
NleA2	NleA2.1	TALLSLIKDKGLLSGLDE
NleA2	NleA2.2	IKDKGLLSGLDEYIAPHL
NleA2	NleA2.3	LSGLDEYIAPHLEEGSIG
NleA2	NleA2.4	YIAPHLEEGSIGKKTLDM
NleA2	NleA2.5	EEGSIGKKTLDMFGLFNV
NleA2	NleA2.6	KKTLDMFGLFNVTQMALE
NleA2	NleA2.7	FGLFNVTQMALEIPSSVS
NleA2	NleA2.8	TQMALEIPSSVSGISGKY
NleA2	NleA2.9	IPSSVSGISGKYGVQLNI
NleA2	NleA2.10	GISGKYGVQLNIVKPDIH
NleA3	NleA3.1	GVQLNIVKPDIHPTSGNY
NleA3	NleA3.2	VKPDIHPTSGNYFLQIFP
NleA3	NleA3.3	PTSGNYFLQIFPLHDEIG
NleA3	NleA3.4	FLQIFPLHDEIGFNFKDL
NleA3	NleA3.5	LHDEIGFNFKDLPGPLKN
NleA3	NleA3.6	FNFKDLPGPLKNALSNSN
NleA3	NleA3.7	PGPLKNALSNSNISTTAV
NleA3	NleA3.8	ALSNSNISTTAVSTIAST
NleA3	NleA3.9	ISTTAVSTIASTGTSATT
NleA3	NleA3.10	STIASTGTSATTSTVTTE
NleA4	NleA4.1	GTSATTSTVTTEPKDPIP
NleA4	NleA4.2	STVTTEPKDPIPWFGLTA
NleA4	NleA4.3	PKDPIPWFGLTAQVVRNH
NleA4	NleA4.4	WFGLTAQVVRNHGVELPI
NleA4	NleA4.5	QVVRNHGVELPIVKTENG
NleA4	NleA4.6	GVELPIVKTENGWKLVGE
NleA4	NleA4.7	VKTENGWKLVGETPLTPD
NleA4	NleA4.8	WKLVGETPLTPDGPKANY
NleA4	NleA4.9	TPLTPDGPKANYTEEWVI
NleA4	NleA4.10	GPKANYTEEWVIRPGEAD
NleA5	NleA5.1	TEEWVIRPGEADFKYGAS
NleA5	NleA5.2	RPGEADFKYGASPLQATL
NleA5	NleA5.3	FKYGASPLQATLGLEFGA
NleA5	NleA5.4	PLQATLGLEFGAHFKWDL
NleA5	NleA5.5	GLEFGAHFKWDLDNPNTK
NleA5	NleA5.6	HFKWDLDNPNTKYAVLTN
NleA5	NleA5.7	DNPNTKYAVLTNAAANAL
NleA5	NleA5.8	YAVLTNAAANALGALGGF
NleA5	NleA5.9	AAANALGALGGFAVSRFA
NleA5	NleA5.10	GALGGFAVSRFASTDPML
NleA6	NleA6.1	AVSRFASTDPMLSPHIGA
NleA6	NleA6.2	STDPMLSPHIGAMVGQAA
NleA6	NleA6.3	SPHIGAMVGQAAGHAIQY
NleA6	NleA6.4	MVGQAAGHAIQYNTPGLK
NleA6	NleA6.5	GHAIQYNTPGLKPDTILW
NleA6	NleA6.6	NTPGLKPDTILWWAGATL
NleA6	NleA6.7	PDTILWWAGATLGAADLN
NleA6	NleA6.8	WAGATLGAADLNKAEFEV
NleA6	NleA6.9	GAADLNKAEFEVARFTDY
NleA6	NleA6.10	KAEFEVARFTDYPRIWWH
NleA7	NleA7.1	ARFTDYPRIWWHAREGAI
NleA7	NleA7.2	PRIWWHAREGAIFPNKAD
NleA7	NleA7.3	AREGAIFPNKADIEHATG
NleA7	NleA7.4	FPNKADIEHATGADIRAM
NleA7	NleA7.5	IEHATGADIRAMEEGIPV
NleA7	NleA7.6	ADIRAMEEGIPVGQRHPN
NleA7	NleA7.7	EEGIPVGQRHPNPEDVVI
NleA7	NleA7.8	GQRHPNPEDVVIDIESNG
NleA7	NleA7.9	PEDVVIDIESNGLPHHNP
NleA7	NleA7.10	DIESNGLPHHNPSNHVDI
NleA8	NleA8.1	LPHHNPSNHVDIFDIIQE
NleA8	NleA8.2	HNPSNHVDIFDIIQETRV
NleC1	NleC1.1	MKIPSLQSNFNFSAPAGY
NleC1	NleC1.2	QSNFNFSAPAGYSAPIAP
NleC1	NleC1.3	SAPAGYSAPIAPNRAENA
NleC1	NleC1.4	SAPIAPNRAENAYADYVL
NleC1	NleC1.5	NRAENAYADYVLDIGKRI
NleC1	NleC1.6	YADYVLDIGKRIPLSAAD
NleC1	NleC1.7	DIGKRIPLSAADLSNVYE
NleC1	NleC1.8	PLSAADLSNVYESVIRAV
NleC1	NleC1.9	LSNVYESVIRAVHDSRSR
NleC1	NleC1.10	SVIRAVHDSRSRLIDQHT
NleC2	NleC2.1	HDSRSRLIDQHTVDMIGN
NleC2	NleC2.2	LIDQHTVDMIGNTVLDAL
NleC2	NleC2.3	VDMIGNTVLDALSRSQTF
NleC2	NleC2.4	TVLDALSRSQTFRDAVSY
NleC2	NleC2.5	SRSQTFRDAVSYGIHNEK
NleC2	NleC2.6	RDAVSYGIHNEKVHIGCI
NleC2	NleC2.7	GIHNEKVHIGCIKYRNEY
NleC2	NleC2.8	VHIGCIKYRNEYELNEES
NleC2	NleC2.9	KYRNEYELNEESSVKIDD
NleC2	NleC2.10	ELNEESSVKIDDIQSLTC
NleC3	NleC3.1	SVKIDDIQSLTCNELYEY
NleC3	NleC3.2	IQSLTCNELYEYDVGQEP
NleC3	NleC3.3	NELYEYDVGQEPIFPICE
NleC3	NleC3.4	DVGQEPIFPICEAGENDN
NleC3	NleC3.5	IFPICEAGENDNEEPYVS
NleC3	NleC3.6	AGENDNEEPYVSFSVAPD
NleC3	NleC3.7	EEPYVSFSVAPDTDSYEM
NleC3	NleC3.8	FSVAPDTDSYEMPSWQEG
NleC3	NleC3.9	TDSYEMPSWQEGLIHEII
NleC3	NleC3.10	PSWQEGLIHEIIHHVTGS
NleC4	NleC4.1	LIHEIIHHVTGSSDPSGD
NleC4	NleC4.2	HHVTGSSDPSGDSNIELG
NleC4	NleC4.3	SDPSGDSNIELGPTEILA
NleC4	NleC4.4	SNIELGPTEILARRVAQE
NleC4	NleC4.5	PTEILARRVAQELGWSVP
NleC4	NleC4.6	RRVAQELGWSVPDFKGYA
NleC4	NleC4.7	LGWSVPDFKGYAEPEREA
NleC4	NleC4.8	DFKGYAEPEREAHLRLRN
NleC4	NleC4.9	EPEREAHLRLRNLNALRQ
NleC4	NleC4.10	HLRLRNLNALRQAAMRHE
NleC5	NleC5.1	LNALRQAAMRHEENERAF
NleC5	NleC5.2	AAMRHEENERAFFERLGT
NleC5	NleC5.3	ENERAFFERLGTISDRYE
NleC5	NleC5.4	FERLGTISDRYEASPDFT
NleC5	NleC5.5	ISDRYEASPDFTEYSAVS
NleC5	NleC5.6	ASPDFTEYSAVSNIGYGF
NleC5	NleC5.7	EYSAVSNIGYGFIQQHDF
NleC5	NleC5.8	NIGYGFIQQHDFPGLAIN
NleC5	NleC5.9	IQQHDFPGLAINDNLQDA
NleC5	NleC5.10	PGLAINDNLQDANQIQLY
NleC6	NleC6.1	DNLQDANQIQLYHGAPYI
NleC6	NleC6.2	NQIQLYHGAPYIFTFGDV
NleC6	NleC6.3	HGAPYIFTFGDVDKHNQQ
NleD1	NleD1.1	MRPTSLNLVLHQSSRSSS
NleD1	NleD1.2	NLVLHQSSRSSSMSDTDI
NleD1	NleD1.3	SSRSSSMSDTDIESLVKA
NleD1	NleD1.4	MSDTDIESLVKASSVQWI
NleD1	NleD1.5	ESLVKASSVQWIKNNPQL
NleD1	NleD1.6	SSVQWIKNNPQLRFQGTD
NleD1	NleD1.7	KNNPQLRFQGTDHNIYQQ
NleD1	NleD1.8	RFQGTDHNIYQQIEAALD
NleD1	NleD1.9	HNIYQQIEAALDKIGSTE
NleD1	NleD1.10	IEAALDKIGSTETGRVLL
NleD2	NleD2.1	KIGSTETGRVLLNAIESI
NleD2	NleD2.2	TGRVLLNAIESISRLKSE
NleD2	NleD2.3	NAIESISRLKSETVVIHL
NleD2	NleD2.4	SRLKSETVVIHLNSSRLG
NleD2	NleD2.5	TVVIHLNSSRLGVMAHRD
NleD2	NleD2.6	NSSRLGVMAHRDIDAENH
NleD2	NleD2.7	VMAHRDIDAENHRGTGSD
NleD2	NleD2.8	IDAENHRGTGSDFHCNLN
NleD2	NleD2.9	RGTGSDFHCNLNAVEYPC
NleD2	NleD2.10	FHCNLNAVEYPCGEGISV
NleD3	NleD3.1	AVEYPCGEGISVVDFHAT
NleD3	NleD3.2	GEGISVVDFHATIVFHEL
NleD3	NleD3.3	VDFHATIVFHELLHVFHN
NleD3	NleD3.4	IVFHELLHVFHNLNGERL
NleD3	NleD3.5	LHVFHNLNGERLKVESSR
NleD3	NleD3.6	LNGERLKVESSRAESQKY
NleD3	NleD3.7	KVESSRAESQKYSPLLLE
NleD3	NleD3.8	AESQKYSPLLLEEARTVG
NleD3	NleD3.9	SPLLLEEARTVGLGAFSE
NleD3	NleD3.10	EARTVGLGAFSEEVLSEN
NleD4	NleD4.1	LGAFSEEVLSENKFHEEI
NleD4	NleD4.2	EVLSENKFHEEIGMPRRT
NleD4	NleD4.3	KFHEEIGMPRRTSYPHDS
NleD4	NleD4.4	GMPRRTSYPHDSALIHDD
NleD4	NleD4.5	SYPHDSALIHDDNTVSLG
NleD4	NleD4.6	ALIHDDNTVSLGFQQVRL
NleD4	NleD4.7	DDNTVSLGFQQVRLHPLL
Stx2c1	Stx2c1.1	MKKMFMAVLFALVSVNAM
Stx2c1	Stx2c1.2	AVLFALVSVNAMAADCAK
Stx2c1	Stx2c1.3	VSVNAMAADCAKGKIEFS
Stx2c1	Stx2c1.4	AADCAKGKIEFSKYNEND
Stx2c1	Stx2c1.5	GKIEFSKYNENDTFTVKV
Stx2c1	Stx2c1.6	KYNENDTFTVKVAGKEYW
Stx2c1	Stx2c1.7	TFTVKVAGKEYWTSRWNL
Stx2c1	Stx2c1.8	AGKEYWTSRWNLQPLLQS
Stx2c1	Stx2c1.9	TSRWNLQPLLQSAQLTGM
Stx2c1	Stx2c1.10	QPLLQSAQLTGMTVTIKS
Stx2c2	Stx2c2.1	AQLTGMTVTIKSSTCESG
Stx2c2	Stx2c2.2	TVTIKSSTCESGSGFAEV
Stx2c2	Stx2c2.3	SSTCESGSGFAEVQFNND
Tir1	Tir1.1	MPIGNLGHNPNVNNSIPP
Tir1	Tir1.2	GHNPNVNNSIPPAPPLPS
Tir1	Tir1.3	NNSIPPAPPLPSQTDGAG
Tir1	Tir1.4	APPLPSQTDGAGGRGQLI
Tir1	Tir1.5	QTDGAGGRGQLINSTGPL
Tir1	Tir1.6	GRGQLINSTGPLGSRALF
Tir1	Tir1.7	NSTGPLGSRALFTPVRNS
Tir1	Tir1.8	GSRALFTPVRNSMADSGD
Tir1	Tir1.9	TPVRNSMADSGDNRASDV
Tir1	Tir1.10	MADSGDNRASDVPGLPVN
Tir2	Tir2.1	NRASDVPGLPVNPMRLAA
Tir2	Tir2.2	PGLPVNPMRLAASEITLN
Tir2	Tir2.3	PMRLAASEITLNDGFEVL
Tir2	Tir2.4	SEITLNDGFEVLHDHGPL
Tir2	Tir2.5	DGFEVLHDHGPLDTLNRQ
Tir2	Tir2.6	HDHGPLDTLNRQIGSSVF
Tir2	Tir2.7	DTLNRQIGSSVFRVETQE
Tir2	Tir2.8	IGSSVFRVETQEDGKHIA
Tir2	Tir2.9	RVETQEDGKHIAVGQRNG
Tir2	Tir2.10	DGKHIAVGQRNGVETSVV
Tir3	Tir3.1	VGQRNGVETSVVLSDQEY
Tir3	Tir3.2	VETSVVLSDQEYARLQSI
Tir3	Tir3.3	LSDQEYARLQSIDPEGKD
Tir3	Tir3.4	ARLQSIDPEGKDKFVFTG
Tir3	Tir3.5	DPEGKDKFVFTGGRGGAG
Tir3	Tir3.6	KFVFTGGRGGAGHAMVTV
Tir3	Tir3.7	GRGGAGHAMVTVASDITE
Tir3	Tir3.8	HAMVTVASDITEARQRIL
Tir3	Tir3.9	ASDITEARQRILELLEPK
Tir3	Tir3.10	ARQRILELLEPKGTGESK
Tir4	Tir4.1	ELLEPKGTGESKGAGESK
Tir4	Tir4.2	GTGESKGAGESKGVGELR
Tir4	Tir4.3	GAGESKGVGELRESNSGA
Tir4	Tir4.4	GVGELRESNSGAENTTET
Tir4	Tir4.5	ESNSGAENTTETQTSTST
Tir4	Tir4.6	ENTTETQTSTSTSSLRSD
Tir4	Tir4.7	QTSTSTSSLRSDPKLWLA
Tir4	Tir4.8	SSLRSDPKLWLALGTVAT
Tir4	Tir4.9	PKLWLALGTVATGLIGLA
Tir4	Tir4.10	LGTVATGLIGLAATGIVQ
Tir5	Tir5.1	GLIGLAATGIVQALALTP
Tir5	Tir5.2	ATGIVQALALTPEPDSPT
Tir5	Tir5.3	ALALTPEPDSPTTTDPDA
Tir5	Tir5.4	EPDSPTTTDPDAAASATE
Tir5	Tir5.5	TTDPDAAASATETATRDQ
Tir5	Tir5.6	AASATETATRDQLTKEAF
Tir5	Tir5.7	TATRDQLTKEAFQNPDNQ
Tir5	Tir5.8	LTKEAFQNPDNQKVNIDE
Tir5	Tir5.9	QNPDNQKVNIDELGNAIP
Tir5	Tir5.10	KVNIDELGNAIPSGVLKD
Tir6	Tir6.1	LGNAIPSGVLKDDVVANI
Tir6	Tir6.2	SGVLKDDVVANIEEQAKA
Tir6	Tir6.3	DVVANIEEQAKAAGEEAK
Tir6	Tir6.4	EEQAKAAGEEAKQQAIEN
Tir6	Tir6.5	AGEEAKQQAIENNAQAQK
Tir6	Tir6.6	QQAIENNAQAQKKYDEQQ
Tir6	Tir6.7	NAQAQKKYDEQQAKRQEE
Tir6	Tir6.8	KYDEQQAKRQEELKVSSG
Tir6	Tir6.9	AKRQEELKVSSGAGYGLS
Tir6	Tir6.10	LKVSSGAGYGLSGALILG
Tir7	Tir7.1	AGYGLSGALILGGGIGVA
Tir7	Tir7.2	GALILGGGIGVAVTAALH
Tir7	Tir7.3	GGIGVAVTAALHRKNQPV
Tir7	Tir7.4	VTAALHRKNQPVEQTTTT
Tir7	Tir7.5	RKNQPVEQTTTTTTTTTT
Tir7	Tir7.6	EQTTTTTTTTTTTSARTV
Tir7	Tir7.7	TTTTTTTSARTVENKPAN
Tir7	Tir7.8	TSARTVENKPANNTPAQG
Tir7	Tir7.9	ENKPANNTPAQGNVDTPG
Tir7	Tir7.10	NTPAQGNVDTPGSEDTME
Tir8	Tir8.1	NVDTPGSEDTMESRRSSM
Tir8	Tir8.2	SEDTMESRRSSMASTSST
Tir8	Tir8.3	SRRSSMASTSSTFFDTSS
Tir8	Tir8.4	ASTSSTFFDTSSIGTVQN
Tir8	Tir8.5	FFDTSSIGTVQNPYADVK
Tir8	Tir8.6	IGTVQNPYADVKTSLHDS
Tir8	Tir8.7	PYADVKTSLHDSQVPTSN
Tir8	Tir8.8	TSLHDSQVPTSNSNTSVQ
Tir8	Tir8.9	QVPTSNSNTSVQNMGNTD
Tir8	Tir8.10	SNTSVQNMGNTDSVVYST
Tir9	Tir9.1	NMGNTDSVVYSTIQHPPR
Tir9	Tir9.2	SVVYSTIQHPPRDTTDNG
Tir9	Tir9.3	IQHPPRDTTDNGARLLGN
Tir9	Tir9.4	DTTDNGARLLGNPSAGIQ
Tir9	Tir9.5	ARLLGNPSAGIQSTYARL
Tir9	Tir9.6	PSAGIQSTYARLALSGGL
Tir9	Tir9.7	STYARLALSGGLRHDMGG
Tir9	Tir9.8	ALSGGLRHDMGGLTGGSN
Tir9	Tir9.9	RHDMGGLTGGSNSAVNTS
Tir9	Tir9.10	LTGGSNSAVNTSNNPPAP
Tir9	Tir9.11	SAVNTSNNPPAPGSHRFV
