# Supplementary material for: Identification of epitopes recognised by mucosal CD4+ T-cell populations from cattle experimentally colonised with Escherichia coli O157:H7
Source: Vet Res. 2016 Sep 2;47(1):90. doi: 10.1186/s13567-016-0374-5 (PMC5010706; doi:10.1186/s13567-016-0374-5)
Supplement: Supplementary file 3 — 10.1186/s13567-016-0374-5 Theileria parva peptide sequences. Amino acid sequences of T. parva peptides used as negative controls for CD4+ T-cell stimulation assays. [file 13567_2016_374_MOESM3_ESM.xlsx]

## Sheet: Additional file 3
Control peptide sequences
Peptide ID	Peptdie sequence
TC4	QSLVCVLMK
TC5	SSHGMGKVGK
TC6	KSHGMGKVGK
TC7	KAHGMGKVGK
TC8	SAHGMGKVGK
TC9	ASHGMGKVGK
TC10	AAHGMGKVGK
TC11	KSSHGMGKVGK
TC12	KASHGMGKVGK
TC13	KSAHGMGKVGK
